# Supplementary material for: Clinical Phenotypes Associated with the Gut Microbiome in Older Japanese People with Care Needs in a Nursing Home
Source: Nutrients. 2024 Nov 8;16(22):3839. doi: 10.3390/nu16223839 (PMC11597083; doi:10.3390/nu16223839)
Supplement: Supplementary file 1 [file nutrients-16-03839-s001.zip]

Archive with 1 entries (1 files):
- nutrients-3284257-supplementary.pptx
